# Supplementary material for: Phencyclidine Disrupts the Auditory Steady State Response in Rats
Source: PLoS One. 2015 Aug 10;10(8):e0134979. doi: 10.1371/journal.pone.0134979 (PMC4530939; doi:10.1371/journal.pone.0134979)
Supplement: S1 File — This file contains mean power and PLF values for all rats in Experiment 1. The variables are coded in a Microsoft Excel file in which the columns are variables and the rows are individual rats. The variables (fields) are coded using the following key: Sub_ID = rat identification number; Baseline = initial recording, PCP1 = 1.0 mg/kg, PCP25 = 2.5 mg/kg, PCP4 = 4.0 mg kg, Washout = washout recording; T = auditory cortex (temporal) site, V = vertex site; xHZ = frequency of click train stimulation; MTP = mean power (microvolts2), PLF = phase locking factor. (XLS) [file pone.0134979.s001.xls]

## Sheet: S_Experiment1_dose_response dat
File_name	Sub_ID	Baseline_T_10Hz_MTP	PCP1_T_10Hz_MTP	PCP25_T_10Hz_MTP	PCP4_T_10Hz_MTP	Washout_T_10Hz_MTP	Baseline_V_10Hz_MTP	PCP1_V_10Hz_MTP	PCP25_V_10Hz_MTP	PCP4_V_10Hz_MTP	Washout_V_10Hz_MTP	Baseline_T_20Hz_MTP	PCP1_T_20Hz_MTP	PCP25_T_20Hz	PCP4_T_20Hz_MTP	Washout_T_20Hz_MTP	Baseline_V_20Hz_MTP	PCP1_V_20Hz_MTP	PCP25_V_20Hz_MTP	PCP4_V_20Hz_MTP	Washout_V_20Hz_MTP	Baseline_T_30Hz_MTP	PCP1_T_30Hz_MTP	PCP25_T_30Hz_MTP	PCP4_T_30Hz_MTP	Washout_T_30Hz_MTP	Baseline_V_30Hz_MTP	PCP1_V_30Hz_MTP	PCP25_V_30Hz_MTP	PCP4_V_30Hz_MTP	Washout_V_30Hz_MTP	Baseline_T_40Hz_MTP	PCP1_T_40Hz_MTP	PCP25_T_40Hz_MTP	PCP4_T_40Hz_MTP	Washout_T_40Hz_MTP	Baseline_V_40Hz_MTP	PCP1_V_40Hz_MTP	PCP25_V_40Hz_MTP	PCP4_V_40Hz_MTP	Washout_V_40Hz_MTP	Baseline_T_50Hz_MTP	PCP1_T_50Hz_MTP	PCP25_T_50Hz_MTP	PCP4_T_50Hz_MTP	Washout_T_50Hz_MTP	Baseline_V_50Hz_MTP	PCP1_V_50Hz_MTP	PCP25_V_50Hz_MTP
SD59_sal_10Hz_temp.txt	59	-25.8371	295.785	397.479	438.905	359.998	121.882	134.72	191.055	159.683	112.887	90.1433	-85.2869	643.562	285.661	125.306	62.0255	-35.7926	35.9028	-53.3995	-7.85953	86.2786	194.162	194.411	527.442	203.517	39.3427	2.67809	38.946	18.1955	35.7998	40.2114	427.861	464.387	504.229	42.0102	27.3803	8.48874	27.7136	37.2035	26.0979	187.92	308.636	520.012	281.635	77.6303	11.807	-47.906	-44.7997
SD60_sal_10Hz_temp.txt	60	-32.4961	479.712	196.721	734.182	336.551	-82.5104	408.937	254.418	252.368	492.677	-88.7283	521.617	102.953	940.117	232.171	-7.72439	80.5771	-59.1607	14.7002	44.8914	340.936	330.353	587.41	646.035	557.749	40.8296	48.8041	13.3709	-63.5828	49.0829	358.097	541.725	395.488	209.64	455.643	23.7604	-0.269263	0.173566	16.5804	84.1933	188.91	228.793	137.286	143.787	157.956	16.3957	-29.2912	51.593
SD61_sal_10Hz_temp.txt	61	161.365	166.092	347.629	106.205	229.041	188.772	180.977	167.962	117.101	82.5626	32.566	84.0176	130.627	-9.1811	62.8896	49.1211	58.5655	-0.994881	1.34883	11.9317	17.696	308.633	265.784	68.3239	102.05	52.1363	28.2308	11.8146	1.30038	36.8089	56.8128	251.848	145.812	148.553	35.7033	28.0649	17.3072	5.54939	8.23309	7.77561	98.6963	84.159	164.748	113.175	12.6537	5.26487	28.7157	14.7778
SD62_sal_10Hz_temp.txt	62	442.164	682.491	140.695	485.882	293.552	292.259	422.634	50.5684	182.279	365.203	33.6991	48.6325	210.661	173.402	67.6829	39.555	16.1031	10.5903	-37.2077	72.5758	153.503	211.643	362.783	395.04	129.415	88.0698	38.8211	22.5674	-25.5022	6.24554	94.9174	398.338	258.254	278.245	63.4778	50.5953	-2.05398	16.8598	-43.3731	16.0779	147.796	240.029	121.38	58.379	26.0039	28.8285	5.31748	-3.52387
SD63_sal_10Hz_temp.txt	63	332.169	310.074	420.521	405.813	334.583	189.738	164.508	143.629	163.314	146.133	181.925	283.74	555.409	745.652	404.692	40.4714	18.0459	31.494	16.7714	0.071279	232.6	517.108	712.712	467.555	351.373	37.6669	30.4323	-5.7308	-22.403	11.9305	169.466	442.519	559.344	258.504	355.44	4.92617	31.3199	-6.00228	12.8186	33.2904	310.032	169.991	196.259	135.961	197.954	8.88225	19.4284	-0.018196
SD64_sal_10Hz_temp.txt	64	134.142	371.935	178.334	67.8673	226.975	139.669	336.512	214.558	169.86	101.028	127.427	292.96	30.2225	156.139	81.4709	93.6755	83.0208	37.9983	45.8973	6.83923	169.562	226.701	329.484	419.609	108.87	46.388	28.8605	54.7411	9.34906	89.0264	136.232	280.855	346.145	288.515	129.883	45.9597	36.7362	59.9764	47.4474	-0.24536	183.499	218.032	81.2847	194.206	212.287	15.0228	24.2282	-55.3267
SD65_sal_10Hz_temp.txt	65	203.538	530.038	410.281	758.736	376.423	275.003	542.471	101.219	392.223	174.412	370.743	433.599	53.3462	19.6478	310.385	50.3915	45.7823	40.1913	29.8044	50.6183	292.345	220.992	901.921	579.249	284.081	67.1731	31.8882	40.9859	51.559	90.4621	519.027	501.207	457.941	791.27	422.662	12.0528	34.0743	15.9467	17.2372	51.8974	515.987	490.908	539.087	340.674	106.37	12.9679	-45.2133	13.4057
SD66_sal_10Hz_temp.txt	66	157.195	606.8	434.358	558.055	191.719	345.445	538.853	249.697	733.512	254.802	145.897	114.257	125.738	355.142	296.094	24.4847	71.7277	69.3202	31.4269	-50.9445	104.79	245.493	312.432	505.217	225.326	62.3458	80.6511	15.8788	4.71831	75.8664	108.268	293.908	492.088	426.606	48.7289	10.4694	21.4882	24.7104	53.7317	24.6208	381.7	221.781	161.407	178.205	233.118	22.1583	29.319	-72.7175
SD67_sal_10Hz_temp.txt	67	226.634	182.76	137.184	232.245	231.374	259.155	539.597	379.772	298.2	376.425	63.4773	219.703	334.046	659.811	402.464	56.0736	-0.539216	35.3558	8.56758	64.7883	221.915	430.003	76.9152	406.342	181.264	33.9924	25.8905	4.94609	15.7303	-34.2801	73.8852	391.86	347.194	142.133	190.417	32.4947	21.6158	2.29541	19.5689	44.0086	283.159	254.41	219.074	242.123	159.21	-2.50022	-4.02699	3.59483
SD68_sal_10Hz_temp.txt	68	179.493	404.651	103.818	165.599	89.4758	323.232	409.95	205.031	217.324	229.059	37.3868	186.041	113.681	195.17	182.137	46.4835	-1.57831	33.4654	-21.3418	42.5559	105.721	190.812	69.0385	244.459	223.374	18.1776	21.2122	-27.1164	1.28423	113.791	10.8808	105.241	230.524	211.629	78.7393	31.6488	-3.92309	57.2236	75.9254	61.4699	237.202	52.2442	45.7936	103.495	83.2243	-3.36343	7.35835	-26.6702
SD69_sal_10Hz_temp.txt	69	12.6037	602.552	364.457	663.35	9.60731	159.297	601.983	483.097	606.145	271.111	196.785	289.829	455.161	421.287	337.264	-27.8572	77.9382	52.4559	18.7474	129.014	153.732	205.165	680.49	286.735	249.331	94.726	20.9813	34.6768	-46.2164	-24.2855	180.164	358.902	452.315	328.471	250.332	59.4035	14.7519	-11.6073	-58.9145	44.6184	261.089	356.998	259.366	173.111	225.448	5.71503	9.52886	-50.3085
SD70_sal_10Hz_temp.txt	70	227.01	110.769	225.967	154.511	128.504	634.842	343.597	465.886	426.454	218.085	40.2364	11.1031	58.8929	52.7196	43.2935	73.5616	-2.87884	5.44134	28.0906	65.6112	19.229	49.0603	52.9105	103.686	18.9073	33.4412	8.15538	39.9502	19.941	57.4819	50.8526	91.1742	108.863	122.739	39.6757	4.83222	37.9628	34.8466	-39.4416	21.7873	59.5367	79.4924	58.0972	146.491	81.3574	8.52445	-12.4604	-37.1777
[truncated: 72 more columns]
