# Supplementary material for: Phencyclidine Disrupts the Auditory Steady State Response in Rats
Source: PLoS One. 2015 Aug 10;10(8):e0134979. doi: 10.1371/journal.pone.0134979 (PMC4530939; doi:10.1371/journal.pone.0134979)
Supplement: S2 File — This file contains mean power and PLF values for all rats in Experiment 2. The variables are coded in a Microsoft Excel file in which the columns are variables and the rows are individual rats. The variables (fields) are coded using the following key: ID = rat identification number;Group (1 = PCP; 2 = saline); Acute = recording after injection of saline or PCP (5 mg/kg), Chronic = recording after two weeks of subchronic, continuous administration (5 mg/kg/day) of PCP or saline; Washout = recording after one week without PCP or saline administration; xHZ = frequency of click train stimulation; T = auditory cortex (temporal) site, V = vertex site; MTP = mean power (microvolts2), PLF = phase locking factor. (XLS) [file pone.0134979.s002.xls]

## Sheet: S_Experiment2_acute chronic washout data
SubId	ID	Group	TBase10Hz_MTP	TAcute10Hz_MTP	TChronic10Hz_MTP	TWashout10Hz_MTP	TBase10Hz_PLF	TAcute10Hz_PLF	TChronic10Hz_PLF	TWashout10Hz_PLF	VBase10Hz_MTP	VAcute10Hz_MTP	VChronic10Hz_MTP	VWashout10Hz_MTP	VBase10Hz_PLF	VAcute10Hz_PLF	VChronic10Hz_PLF	VWashout10Hz_PLF	TBase20Hz_MTP	TAcute20Hz_MTP	TChronic20Hz_MTP	TWashout20Hz_MTP	TBase20Hz_PLF	TAcute20Hz_PLF	TChronic20Hz_PLF	TWashout20Hz_PLF	VBase20Hz_MTP	VAcute20Hz_MTP	VChronic20Hz_MTP	VWashout20Hz_MTP	VBase20Hz_PLF	VAcute20Hz_PLF	VChronic20Hz_PLF	VWashout20Hz_PLF	TBase30Hz_MTP	TAcute30Hz_MTP	TChronic30Hz_MTP	TWashout30Hz_MTP	TBase30Hz_PLF	TAcute30Hz_PLF	TChronic30Hz_PLF	TWashout30Hz_PLF	VBase30Hz_MTP	VAcute30Hz_MTP	VChronic30Hz_MTP	VWashout30Hz_MTP	VBase30Hz_PLF	VAcute30Hz_PLF	VChronic30Hz_PLF
SD23_sal_10Hz_3_25_t	23	1	301.442	1270.11	408.074	176.042	0.411371	0.775974	0.606499	0.36859	98.0893	169.352	143.151	178.515	0.190706	0.173666	0.186081	0.187974	419.289	659.94	717.601	412.602	0.797597	0.857596	0.918281	0.860814	46.5772	32.9219	21.8441	60.7211	0.239191	0.228278	0.183996	0.18368	466.085	906.881	413.931	275.464	0.763536	0.897152	0.836834	0.738742	55.4537	2.73894	20.061	275.464	0.305244	0.193098	0.304334
SD24_sal_10Hz_3_28_t	24	1	158.631	219.226	152.699	221.981	0.197347	0.447201	0.282293	0.24329	220.693	56.6802	211.337	-30.1469	0.173495	0.175238	0.165185	0.196553	72.2289	9.53559	141.779	169.611	0.36808	0.569291	0.504154	0.519784	10.8477	36.5319	69.2123	64.3335	0.204714	0.226514	0.17203	0.193977	-7.49121	94.4035	101.567	19.632	0.213849	0.452739	0.32997	0.260797	38.2663	-1.42988	75.4287	8.90206	0.316255	0.23534	0.324938
SD38_bas_10Hz_temp.t	38	1	217.548	205.561	212.665	216.693	0.277528	0.303392	0.335102	0.242414	269.243	38.6627	292.735	167.593	0.194782	0.170884	0.200112	0.176563	346.164	591.03	358.455	400.728	0.721013	0.742921	0.687678	0.726286	-7.97807	19.6115	48.3647	-33.1024	0.163281	0.183816	0.18441	0.164552	291.654	570.943	463.236	464.461	0.776411	0.834292	0.82694	0.801553	49.5341	-29.7247	82.67	21.2069	0.289213	0.221548	0.321701
SD39_bas_10Hz_temp.t	39	1	323.358	215.329	240.17	108.475	0.194973	0.260821	0.231793	0.246023	361.346	181.541	245.867	130.525	0.163895	0.177536	0.185464	0.19187	144.856	440.455	178.912	130.939	0.589213	0.794927	0.633663	0.428724	54.0698	47.8479	-11.844	35.0152	0.186281	0.211465	0.187406	0.182685	214.324	329.454	305.535	146.796	0.69118	0.777189	0.762797	0.527762	24.9122	-0.567315	-4.72661	51.2278	0.288636	0.174016	0.312004
SD40_bas_10Hz_temp.t	40	1	206.432	-14.055	227.761	107.05	0.182775	0.203281	0.195513	0.198385	337.971	111.578	315.939	231.849	0.188025	0.158878	0.182836	0.176763	75.8336	63.4094	226.757	70.1063	0.366438	0.579204	0.491714	0.282973	68.5018	5.08619	64.6372	65.1689	0.177405	0.207804	0.158848	0.178854	130.873	93.899	185.751	111.695	0.520643	0.561025	0.59359	0.519777	31.1455	40.0718	35.9723	89.2147	0.226779	0.170635	0.26656
SD44_sal_10Hz_temp.t	44	1	114.044	185.509	141.305	67.6709	0.319133	0.263372	0.215469	0.21605	120.104	-68.8627	229.51	-14.8168	0.17356	0.170298	0.167119	0.172418	99.9101	344.213	15.0998	-5.40461	0.436776	0.746438	0.34796	0.351732	55.103	-8.00525	65.9099	44.1729	0.178118	0.195549	0.183816	0.170509	18.1435	302.327	9.70198	78.6909	0.321346	0.660734	0.243157	0.345799	40.6004	11.516	2.47851	35.9464	0.193987	0.179987	0.207951
SD45_sal_10Hz_temp.t	45	1	171.197	260.156	514.379	216.495	0.17233	0.237648	0.223722	0.214292	175.512	334.587	574.482	225.464	0.189587	0.20269	0.215583	0.211994	223.011	205.321	281.814	166.22	0.636236	0.682183	0.65585	0.592192	35.9959	63.6629	37.8253	32.9736	0.203641	0.271716	0.200506	0.19452	175.487	256.349	345.934	147.438	0.603082	0.713494	0.775634	0.475668	65.5609	-7.00614	64.95	99.1128	0.39865	0.24637	0.388278
SD46_sal_10Hz_temp.t	46	1	111.338	147.824	110.541	294.412	0.21576	0.289753	0.256967	0.239499	99.3159	-23.3725	277.924	259.01	0.160765	0.178415	0.182732	0.16447	140.104	203.593	97.5598	52.5394	0.554109	0.589411	0.498409	0.358871	-30.014	30.0867	16.1439	-12.3187	0.207541	0.206546	0.183647	0.184873	60.4198	191.873	118.229	102.457	0.47798	0.664492	0.524317	0.428936	65.492	0.76418	23.7547	44.2997	0.269987	0.193817	0.191115
SD49_sal_10Hz_temp.t	49	1	224.099	1328.75	412.516	-47.4948	0.193482	0.693917	0.206835	0.208427	133.3	117.435	219.005	92.6703	0.186231	0.341015	0.19185	0.167338	142.337	693.03	145.889	130.284	0.532969	0.691556	0.451027	0.485923	-5.33785	26.2355	-21.1847	77.9239	0.181408	0.233034	0.164029	0.170637	26.6627	857.946	381.895	61.4102	0.422299	0.844196	0.713158	0.295936	66.0959	15.7044	-24.8541	-19.8725	0.310794	0.219641	0.302117
SD50_sal_10Hz_temp.t	50	1	484.712	651.878	376.651	242.045	0.399173	0.463196	0.386022	0.213101	412.227	419.721	152.111	140.417	0.167788	0.228892	0.196219	0.204833	33.9451	759.131	192.087	215.923	0.41673	0.873665	0.603891	0.524933	-25.1313	8.54446	41.447	-50.2282	0.193822	0.252654	0.176822	0.181786	417.339	767.691	593.138	291.289	0.804866	0.896873	0.891654	0.759206	20.1259	-1.7218	23.2559	32.1682	0.301167	0.209491	0.337947
SD52_sal_10Hz_temp.t	52	1	77.9649	475.08	243.517	241.293	0.272894	0.483416	0.374458	0.184261	150.316	66.6109	263.463	237.419	0.163187	0.170179	0.181173	0.192116	181.127	892.018	416.908	202.799	0.50538	0.832766	0.705068	0.547182	1.50696	-12.1635	23.6204	21.2066	0.173389	0.2458	0.187708	0.169933	39.9609	581.145	450.082	197.609	0.423327	0.823192	0.800085	0.631271	36.578	7.553	16.2814	65.7838	0.327137	0.197354	0.381682
SD56_sal_10Hz_temp.t	56	1	-55.9073	346.278	221.117	237.809	0.251949	0.360401	0.207607	0.193937	99.7121	192.793	292.542	231.856	0.219399	0.214837	0.197359	0.17137	-7.95231	123.983	40.9259	43.7694	0.328937	0.554773	0.343733	0.343192	-41.6379	43.5673	26.6599	17.5763	0.173399	0.206214	0.184174	0.174561	68.6798	197.615	141.529	51.3928	0.458307	0.573187	0.45564	0.501765	40.8756	0.151971	-9.92606	-12.4635	0.28834	0.211785	0.257866
SD57_sal_10Hz_temp.t	57	1	188.924	942.266	77.628	137.769	0.248844	0.661655	0.169873	0.308603	262.581	161.154	156.671	196.984	0.169372	0.180341	0.174663	0.18369	325.756	483.548	203.917	150.811	0.710259	0.81056	0.631655	0.561524	45.751	20.3498	0.303764	-7.92083	0.180744	0.195894	0.177624	0.168704	308.568	976.04	267.882	163.619	0.730043	0.887844	0.655067	0.65617	51.9114	37.2444	50.6956	32.7355	0.385335	0.219856	0.374169
SD35_sal_10Hz_temp.t	35	2	348.338	370.607	190.281	299.201	0.318097	0.213565	0.187881	0.166658	384.934	521.707	378.156	286.586	0.176189	0.189486	0.166709	0.191879	79.9842	47.8236	331.442	155.076	0.311142	0.295818	0.519039	0.337472	83.1465	31.6658	208.226	100.239	0.195	0.223625	0.215587	0.193	211.685	151.927	290.898	234.527	0.647344	0.487825	0.712464	0.620168	53.7267	-18.0849	37.2822	53.0938	0.292628	0.24581	0.312977
SD36_sal_10Hz_temp.t	36	2	450.73	237.964	86.7129	191.888	0.208375	0.201092	0.205228	0.192699	437.673	344.23	79.4546	262.165	0.176248	0.168722	0.18256	0.165226	104.496	104.295	186.685	125.512	0.555154	0.51682	0.560542	0.476557	-23.7829	-73.0585	44.6375	38.5813	0.165564	0.17714	0.160775	0.178017	370.774	235.065	315.323	356.835	0.758994	0.70412	0.762658	0.748367	17.0074	-12.7882	38.8522	48.7636	0.31849	0.35272	0.329405
SD37_sal_10Hz_temp.t	37	2	309.633	170.724	352.736	185.197	0.328396	0.233935	0.26157	0.185192	321.092	278.469	345.544	395.291	0.200041	0.16775	0.203716	0.17756	190.885	168.291	194.192	294.855	0.570042	0.540728	0.635435	0.647255	-63.2902	-41.4911	-24.4098	-95.0155	0.216238	0.192733	0.184178	0.16778	324.837	177.339	287.817	355.782	0.766993	0.579518	0.709995	0.765882	7.50322	114.548	-13.8488	18.1195	0.288728	0.260545	0.280721
SD41_sal_10Hz_temp.t	41	2	1.18678	172.748	108.114	46.334	0.201453	0.264312	0.178301	0.186494	-73.4252	215.071	134.623	181.226	0.172485	0.180294	0.167175	0.183543	141.848	255.529	45.3326	-30.5961	0.518769	0.528004	0.386559	0.236686	20.7529	114.057	-23.1584	-69.6434	0.162666	0.193294	0.168986	0.171333	19.6431	52.6337	104.721	119.873	0.279088	0.438567	0.278565	0.255637	57.2265	69.63	60.9218	77.2046	0.332794	0.30373	0.339328
SD42_sal_10Hz_temp.t	42	2	116.368	203.767	156.473	48.5936	0.441851	0.458004	0.404922	0.389948	189.308	33.5589	-30.1764	76.4378	0.194344	0.175471	0.174353	0.174524	176.48	201.119	125.711	149.906	0.443875	0.526234	0.412795	0.490484	-1.41617	-9.77017	30.0578	-53.7713	0.198252	0.196951	0.218684	0.183523	205.801	149.965	78.4241	202.058	0.496515	0.432621	0.316525	0.45913	26.0797	33.7541	82.8672	34.7022	0.374746	0.35067	0.322478
SD43_sal_10Hz_temp.t	43	2	141.39	24.9095	127.695	112.909	0.201942	0.234391	0.21118	0.226718	130.759	21.0378	88.6848	259.514	0.182527	0.180611	0.181782	0.161454	25.5996	161.545	128.008	109.267	0.284288	0.457423	0.454296	0.390085	-59.064	40.2464	55.3434	23.2576	0.195532	0.1984	0.19052	0.187218	10.7946	95.6996	38.9892	35.9883	0.274504	0.388277	0.44997	0.382769	19.591	2.62455	57.5292	65.8719	0.382033	0.35229	0.402563
SD47_sal_10Hz_temp.t	47	2	74.8607	127.057	-172.917	148.304	0.236633	0.219971	0.170387	0.204925	63.2107	156.191	52.1806	216.641	0.193303	0.175336	0.166686	0.171509	-5.25924	65.3426	5.80114	7.71217	0.265307	0.329339	0.332088	0.315493	-12.4633	31.9961	34.7687	47.0521	0.213258	0.2024	0.201945	0.193339	2.31876	23.5542	106.242	41.3729	0.26993	0.275043	0.479137	0.338606	34.4568	64.6328	27.285	27.727	0.33904	0.314564	0.310343
SD48_sal_10Hz_temp.t	48	2	70.6262	-58.5897	105.498	217.897	0.218758	0.206737	0.176952	0.210634	-31.7887	-147.51	227.92	268.864	0.169142	0.171449	0.174432	0.167144	34.8132	52.643	73.99	107.064	0.366899	0.589398	0.400211	0.443981	39.7888	-179.077	-144.284	81.8927	0.182454	0.250098	0.17021	0.186398	96.7818	139.971	-17.2634	60.9151	0.51395	0.577452	0.186909	0.437308	-42.233	-40.1927	-8.15223	-119.913	0.3732	0.365568	0.412855
SD51_sal_10Hz_temp.t	51	2	276.951	258.724	177.387	110.284	0.227022	0.300531	0.194478	0.269324	193.407	294.111	163.699	147.27	0.169176	0.161714	0.158188	0.191304	10.5656	166.746	36.1732	33.4961	0.310194	0.474065	0.35237	0.186246	40.8713	34.4209	-15.3296	50.9149	0.183476	0.205846	0.202984	0.183641	93.9757	6.81498	27.6604	81.174	0.425718	0.328527	0.414777	0.403436	53.6839	32.1545	73.2312	53.1136	0.374227	0.352696	0.392459
SD54_sal_10Hz_temp.t	54	2	112.605	174.63	159.175	95.8718	0.37821	0.214429	0.252763	0.196398	159.7	136.171	166.708	85.9851	0.192675	0.180539	0.16906	0.172622	40.6873	277.041	151.696	264.879	0.293203	0.648123	0.482588	0.613359	-23.6866	16.4055	-22.4093	-97.5824	0.157225	0.179324	0.174016	0.180486	675.591	455.915	128.038	467.809	0.878016	0.778605	0.474885	0.798953	52.3865	-36.2487	-20.9507	4.59621	0.37482	0.331761	0.285563
SD55_sal_10Hz_temp.t	55	2	-80.7526	165.585	-40.6281	-212.363	0.239211	0.179098	0.318197	0.172211	-25.8088	204.842	126.999	168.254	0.248567	0.194137	0.18194	0.22049	-11.9941	169.073	-50.3845	53.0412	0.341937	0.516968	0.357258	0.43716	10.1368	-15.627	28.1318	34.0755	0.174802	0.217322	0.169811	0.197189	50.487	4.45123	31.5925	79.6048	0.477254	0.456183	0.380742	0.472009	97.1538	-86.9228	18.7274	27.3307	0.293342	0.253392	0.23553
[truncated: 49 more columns]
